# Supplementary material for: HIV Serostatus Disclosure and Its Predictors Among Children Living With HIV in Ethiopia: A Systematic Review and Meta-Analysis
Source: Front Public Health. 2022 Jun 2;10:859469. doi: 10.3389/fpubh.2022.859469 (PMC9201957; doi:10.3389/fpubh.2022.859469)
Supplement: Supplementary file 1 [file Table_1.XLSX]

## Sheet: Disclosure
No	Authors Name	Publication Year	Study area	Region	Study design	sample size	prevalence(%)	log plv	SE PIV	LB PIV	UB PIV
1	B.F. Abegaz et al.	2019	Gondar	Amhara	cross sectional	418	44	3.78419	2.42791	39.2413	48.7587
2	Lencha et al.	2018	Bale Zone	Oromia	Mixed Method	200	28.5	3.3499	3.19198	22.2437	34.7563
3	W. Abebe and S. Teferra	2012	Addis Ababa	Addis Ababa	cross sectional	172	16.3	2.79117	2.81639	10.7799	21.8201
4	Mengesha MM, et al.	2018	Dire Dawa and Harar	Dire Dawa	cross sectional	310	49.4	3.89995	2.8396	43.8344	54.9656
5	Guta A. et al.	2020	Dire Dawa	Dire Dawa	cross sectional	221	60.6	4.10429	3.28691	54.1576	67.0424
6	Tadesse BT. et al.	2015	Hawassa	SNNP	cross sectional	177	33.3	3.50556	3.54241	26.3569	40.2431
7	Biadgilign S. et al.	2011	Addis Ababa	Addis Ababa	cross sectional	390	17.4	2.85647	1.9197	13.6374	21.1626
8	Tucho et al	2021	south west Ethiopia	SNNP	cross sectional	327	45.6	3.81991	2.75428	40.2016	50.9984
9	Negese et al	2012	Gondar	Amhara	cross sectional	428	39.5	3.6763	2.36295	34.8686	44.1314
10	Shallo and Tassew	2020	Ambo	Oromia	cross sectional	236	43.6	3.77506	3.22795	37.2732	49.9268
11	A Alemu et al.	2013	Bahir Dar	Amhara	cross sectional	231	31.5	3.44999	3.05629	25.5097	37.4903
12	Y Tamir	2014	East Gojjam	Amhara	cross sectional	300	33.3	3.50556	2.72097	27.9669	38.6331

## Sheet: Age
No.	Author/s name	Publication Year	A	B	C	D	Total	AOR	UBCI	LBCI	LNAOR	LNUBCI	LNLBCI	SELNAOR
1	B.F. Abegaz et al.	2019	149	84	35	150	418	0.413889
2	W. Abebe and S. Teferra	2012	118	15	26	13	172	15.7333
3	Guta A. et al.	2020	128	37	6	50	221	0.415135
4	Tadesse BT. et al.	2015	54	45	6	72	177	0.1
5	Tucho et al	2012	134	74	15	104	327	0.261175
6	Negese et al	2012	143	82	26	177	428	0.256166
7	Shallo and Tassew	2020	61	1	72	102	236	43.0588
8	Biadgilign S. et al.	2011	269	32	53	36	390	12.3759
9	A Alemu et al.	2013	72	48	9	102	231	0.132353

## Sheet: sex
No.	Author/s name	Publication Year	A	B	C	D	Total
1	Guta A. et al.	2020	69	26	65	61	221
2	Shallo and Tassew	2020	60	51	42	83	236

## Sheet: duration of ART
No.	Author/s name	Publication Year	A	B	C	D	Total
1	Lencha et al.	2018	35	29	22	114	200
2	Guta A. et al.	2020	124	53	10	34	221
3	Tucho et al	2021	143	116	6	62	327
4	A Alemu et al.	2013	33	22	48	128	231

## Sheet: Education
No.	Author/s name	Publication Year	A	B	C	D	Total
1	Shallo and Tassew	2020	52	82	30	41	205
2	Tucho et al	2021	139	149	10	29	327
3	Biadgilign S. et al.	2011	258	38	30	64	390
4	B.F. Abegaz et al.	2019	153	144	31	90	418

## Sheet: death of family
No.	Author/s name	Publication Year	A	B	C	D	Total
1	Guta A. et al. .	2020	70	31	64	56	221
2	Negese et al	2012	119	118	50	141	428

## Sheet: HIV dx age
No.	Author/s name	Publication Year	A	B	C	D	Total	AOR	UBCI	LBCI	LNAOR	LNUBCI	LNLBCI	SELNAOR
1	A Alemu et al.	2013	44	38	37	112	231
2	Lencha et al.	2018	36	51	21	92	200
